# Supplementary material for: A novel missense variant of the GNAI3 gene and recognisable morphological characteristics of the mandibula in ARCND1
Source: J Hum Genet. 2021 Mar 15;66(10):1029–34. doi: 10.1038/s10038-021-00915-z (PMC8472909; doi:10.1038/s10038-021-00915-z)
Supplement: Supplementary file 1 — Supplemental Table 1 [file 10038_2021_915_MOESM1_ESM.xlsx]

## Sheet: Supple table1
Supplemental Table Summary of variants and references patients with ARCND2 and ARCND3
	PLCB4 NM_000933.4)						END1 (NM_000263.4)
Gender	Female	Male	Female	Female	Female		Male
Reference of Genetic analysis (case#)	Rieder 2012 (#S001)	Rieder 2012 (#M003)	Tavares 2017 (#patient1)	Tavares 2017 (#patient2)	Leoni_2016		Gordon 2013 (#F1:II-3)
Case report and 3D CT or radiographic image	Rieder 2012 (#S001), de novo	Gordon 2013 (#Case9), Familial case	Kokitsu-Nakata 2011 (#patient1), de novo	Kokitsu-Nakata 2011 (#patient2), Familial case	Leoni_2016, de novo		Gordon 2013 (#F1:II-3), Familial case
Nucleotide	c.1868A>G	c.1861C>T	c.1072G>C	c.983A>G	c.624delG		c.271A>G
Amino acid	p.Tyr623Cys	p.Arg621Cys	p.Glu358Gln	p.His328Arg	p.Lys208Asnfs*5		p.Lys91Glu
Dysmorphic features of mandibular condyle and coronoid	not described	condyle dysplasia	condyle hypoplasia	condyle hypoplasia	condyle hypoplasia, absence of condyle fossa		not described
Hypoplastic mandibular rami	+	+	+ (right)	+ (right)	+		+
Mandibular angle	obtuse	obtuse	NA	obtuse	obtuse		obtuse
Mouth opening	progressive	not described	limited	limited	limited		not described
Fusion to medial and lateral pterygoid plates	-	not described	not described	not described	not described		not described
Clinical symptom is only provided for the proband of family case. +, present; -
